# Supplementary material for: Characterization of a C9orf72 Knockout Danio rerio model for ALS and cross-species validation of potential therapeutics screened in Caenorhabditis elegans
Source: PLoS One. 2026 Apr 10;21(4):e0346613. doi: 10.1371/journal.pone.0346613 (PMC13068224; doi:10.1371/journal.pone.0346613)
Supplement: S1 Table — Table of all the results and associated statistics concerning the measurement of body length (BL) in millimeters (mm) of C9orf72+/+, C9orf72-/+, and C9orf72-/- specimens for all the time points considered. Days post-fertilization (dpf); standard error of the mean (SEM). (CSV) [file pone.0346613.s008.csv]

Time point (dpf)	Genotype	Mean BL (mm)	SEM	% Differences	% SEM
2	C9orf72+/+	3.036	0.081	-	-
2	C9orf72-/+	2.89	0.084	-4.81	0.59
2	C9orf72-/-	2.862	0.081	-5.73	0.58
4	C9orf72+/+	3.656	0.02	-	-
4	C9orf72-/+	3.444	0.013	-5.8	0.62
4	C9orf72-/-	3.383	0.001	-7.5	0.59
6	C9orf72+/+	3.826	0.015	-	-
6	C9orf72-/+	3.65	0.022	-4.6	0.67
6	C9orf72-/-	3.56	0.021	-6.95	0.63
8	C9orf72+/+	3.9	0.021	-	-
8	C9orf72-/+	3.775	0.027	-3.21	0.85
8	C9orf72-/-	3.606	0.018	-7.54	0.69
10	C9orf72+/+	3.978	0.035	-	-
10	C9orf72-/+	3.814	0.031	-4.12	1.14
10	C9orf72-/-	3.625	0.027	-8.87	1.07
12	C9orf72+/+	4.111	0.038	-	-
12	C9orf72-/+	3.965	0.044	-3.55	1.4
12	C9orf72-/-	3.753	0.031	-8.71	1.16
15	C9orf72+/+	4.549	0.061	-	-
15	C9orf72-/+	4.289	0.046	-5.72	1.65
15	C9orf72-/-	3.897	0.053	-15.52	1.79
20	C9orf72+/+	5.115	0.088	-	-
20	C9orf72-/+	4.913	0.074	-3.95	2.21
20	C9orf72-/-	4.636	0.112	-9.37	2.64
