# Supplementary material for: Characterization of a C9orf72 Knockout Danio rerio model for ALS and cross-species validation of potential therapeutics screened in Caenorhabditis elegans
Source: PLoS One. 2026 Apr 10;21(4):e0346613. doi: 10.1371/journal.pone.0346613 (PMC13068224; doi:10.1371/journal.pone.0346613)
Supplement: S2 Table — Table of all the oligonucleotide sequences that were used for the generation of the C9orf72 LOF line by CRISPR/Cas9, PCR amplification, HRM, and sequencing. (XLSX) [file pone.0346613.s009.xlsx]

## Sheet: Sheet1
gRNA for CRISPR/CAS9
Promoter T7	Specific annealing sequence		15 nt annealing tail
taatacgactcactata	GCGCAGCGCAGAGAGCGGCGCGG		gttttagagctagaa
C9orf72 exon 2 Amplification/Sequencing primers
Forward		Reverse
CGCTTACTGGGACAACATCC		GGAACAATCTCGGATGACAAC
HRM primers for indels identification and strain genotyping
Forward		Reverse
CGGAGAGGTCACATTTCTGGCC		GCCAAGACGAAGAACTTGACATCC
pou3f2b non-coding intron 3 amplification primers
Forward		Reverse
GTCAAATCACCAAACCACCACCCA		AGGTGTTCGCAGAAAGCATTGC
SI:DKEY-277I15.2 non-coding intron 2 amplification primers
Forward		Reverse
GCACATGTAGACACTTCGCCTCT		ACACATGCTCAATCTTCGTTCTCC
ch25hl3 coding exon 11 amplification primers
Forward		Reverse
GCTAGAGGAATTGGATGCACAAGA		CAGAGTCCATAAACATGTGAGGGA
pou3f2b non-coding intron 3 sequencing primers
Forward		Reverse
GGTTCACACCTCTAGTGATAATCT		GGTATTCCTGAGTTTCTCACACC
SI:DKEY-277I15.2 non-coding intron 2 sequencing primers
Forward		Reverse
GAGCAGTTAAGCAGACGCACAC		GCAATAAAAGCACGTCCTCGCA
ch25hl3 coding exon 11 sequencing primers
Forward		Reverse
GTGCATTGCTTGCTGATGCTAAG		CACCGACTGGCACAATGTAGTC
