# Supplementary material for: Characterization of a C9orf72 Knockout Danio rerio model for ALS and cross-species validation of potential therapeutics screened in Caenorhabditis elegans
Source: PLoS One. 2026 Apr 10;21(4):e0346613. doi: 10.1371/journal.pone.0346613 (PMC13068224; doi:10.1371/journal.pone.0346613)
Supplement: S3 Table — Table of all the antibodies used for the immunofluorescence assay (neuromuscular junction imaging) and the Western blots (C9orf72 detection). (XLSX) [file pone.0346613.s010.xlsx]

## Sheet: Sheet1
Antibody	Cat code	Compagny	Dilution	Species
SV2-s Synaptic vesicle glycoprotein 2A	SV2	DSHB	0.180556	Mouse (IgG1)
Alexa Fluor® 488 AffiniPure™ Goat Anti-Mouse IgG, Fcγ subclass 1 specific	115-545-205	Jackson ImmunoResearch Laboratories Inc.	0.736111	Goat
				(Anti-Mouse IgG)
Recombinant Anti-C9orf72 antibody [EPR22021]	ab221137	abcam	1.77778	Rabbit monoclonal
				(IgG)
C9orf72 antibody [GT1553]	GTX634482	GeneTex	1.77778	Mouse monoclonal
				(IgG)
C9orf72 Polyclonal antibody	25757-1-AP	Proteintech	1.77778	Rabbit
	(PT25557)			Polyclonal
				(IgG)
C9orf72 Polyclonal antibody	22637-1-AP	Proteintech	1.77778	Rabbit
	(PT22637)			Polyclonal
				(IgG)
C9orf72 Antibody #64196	#64196	Cell signaling technology	1.77778	Rabbit
	(CST64196)			Polyclonal
Anti-C9orf72 antibody produced in rabbit	HPA023873	Sigma-Aldrich	1.77778	Rabbit
				Polyclonal
GST-C9orf72 tv1 (DU 41148)	MRC-S478D	Medical Research Council	1.77778	Sheep
				Polyclonal
GST-C9orf72 tv2 (DU 41149)	MRC-S479D	Medical Research Council	1.77778	Sheep
				Polyclonal
