# Supplementary material for: Characterization of a C9orf72 Knockout Danio rerio model for ALS and cross-species validation of potential therapeutics screened in Caenorhabditis elegans
Source: PLoS One. 2026 Apr 10;21(4):e0346613. doi: 10.1371/journal.pone.0346613 (PMC13068224; doi:10.1371/journal.pone.0346613)
Supplement: S4 Table — Table of the 80 compounds identified that were able to ameliorate the motility defect of alfa-1(ok3062) C. elegans animals in liquid culture. (XLSX) [file pone.0346613.s011.xlsx]

## Sheet: Sheet1
1,2-dimethylhydrazine hydrochloride	2'-methoxyformonetin	3beta-hydroxy-23,24-bisnorchol-5-enic acid	3-hydroxyflavone
5alpha-cholestanol	8-hydroxycarapanic acid	Aminopurine, 6-benzul	Amoxicillin
Apramycin	Astemizole	Azaperone	Benzamil hydrochloride
Bromperidol	Camptothecine	Capsanthin	Cefepime hydrochloride
Chlorpromazine hydrochloride	Chlorzoxazone	Clonixin lysinate	Cloxacillin sodium salt
Colchiceine	Cyproheptadine hydrochloride	Diallyl sulfide	Diflunisal
Dimaprit dihydrochloride	Dimethadione	Dosulepin hydrochloride	Estropipate
Ethosuximide	Fenbendazole	Fendiline hydrochloride	Fluspirilien
Fluticasone propionate	Fluvastatin sodium salt	Fluvoxamine maleate	Homatropine hydrobromide (R,S)
Hydralazine hydrochloride	Indapamide	Imidurea	Iproniazide phosphate
Iopanoic acid	Isocarboxazid	Lapachol	Lomefloxacin hydrochloride
Mebendazole	Melatonin	Memantine hydrochloride	Merogedunin
Mesalamine	Methapyrilene hydrochloride	Mevastatin	Milrinone
Minocycline hydrochloride	Moricizine hydrochloride	N- (9-fluorenylmethoxycarbonyl)-L-leucine	Ononetin
Oxymetazoline hydrochloride	Ozagrel hydrochloride	Pelletierine hydrochloride	Perphenazine
Phenelzine sulfate	Pinacidil	Piperacetazine	Piperidolate hydrochloride
Pizotifen malate	Prednicarbate	Promethazine hydrochloride	Pronethalol hydrochloride
Purpurin	Quinethazone	Sertraline	Spiramycin
Streptomycin sulfate	Thioridazine hydrochloride	Tremorine dihydrochloride	Trimedlure
Trimeprazine tartrate	Tridihexethyl chloride	Ziprasidone Hydrochloride	Zuclopenthixol dihydrochloride
