# Supplementary material for: Characterization of a C9orf72 Knockout Danio rerio model for ALS and cross-species validation of potential therapeutics screened in Caenorhabditis elegans
Source: PLoS One. 2026 Apr 10;21(4):e0346613. doi: 10.1371/journal.pone.0346613 (PMC13068224; doi:10.1371/journal.pone.0346613)
Supplement: S5 Table — Table of the molecules identified that improve the age-dependent paralysis and neurodegeneration phenotypes of alfa-1(ok3062) C. elegans animals on solid media. Statistical tests and parameters are the same as described for melatonin and PM in supporting data. (XLSX) [file pone.0346613.s012.xlsx]

## Sheet: Sheet1
Compounds	Paralysis curve comparison with untreated, p value	Neurodegeneration % comparison with untreated,
		p value
Dimethadione	0.0002	0.0028
Fluvoxamine maleate	0.0026	0.0091
Melatonin	≤ 0.0001	0.0028
Mesalamine	0.0101	0.0028
Milirinone	0.0146	0.0014
Perphenazine	0.1141	0.0091
Pizotifen malate	≤ 0.0001	0.0091
Prednicarbate	0.0249	0.001
Thioridazine hydrochloride	≤ 0.0001	0.0091
Tremorine dihydrochloride	0.0219	0.0182
Tridihexethyl chloride	0.0472	0.0091
Zuclopenthixol dihydrochloride	0.0159	0.0091
